# Supplementary material for: Reparative System Arising from CCR2(+) Monocyte Conversion Attenuates Neuroinflammation Following Ischemic Stroke
Source: Transl Stroke Res. 2021 Jan 6;12(5):879–93. doi: 10.1007/s12975-020-00878-x (PMC8421302; doi:10.1007/s12975-020-00878-x)
Supplement: Supplementary file 2 — (ZIP 16347 kb) [file 12975_2020_878_MOESM2_ESM.zip]

Archive with 12 entries (12 files):
- Supplemenatary Movie_Translational stroke research/Supplementary Movie 1.avi
- Supplemenatary Movie_Translational stroke research/Supplementary Movie 10.avi
- Supplemenatary Movie_Translational stroke research/Supplementary Movie 11.avi
- Supplemenatary Movie_Translational stroke research/Supplementary Movie 12.mp4
- Supplemenatary Movie_Translational stroke research/Supplementary Movie 2.avi
- Supplemenatary Movie_Translational stroke research/Supplementary Movie 3.avi
- Supplemenatary Movie_Translational stroke research/Supplementary Movie 4.avi
- Supplemenatary Movie_Translational stroke research/Supplementary Movie 5.avi
- Supplemenatary Movie_Translational stroke research/Supplementary Movie 6.avi
- Supplemenatary Movie_Translational stroke research/Supplementary Movie 7.avi
- Supplemenatary Movie_Translational stroke research/Supplementary Movie 8.avi
- Supplemenatary Movie_Translational stroke research/Supplementary Movie 9.avi
